# Supplementary material for: Uptake and Immunomodulatory Properties of Betanin, Vulgaxanthin I and Indicaxanthin towards Caco-2 Intestinal Cells
Source: Antioxidants (Basel). 2022 Aug 22;11(8):1627. doi: 10.3390/antiox11081627 (PMC9405451; doi:10.3390/antiox11081627)
Supplement: Supplementary file 1 [file antioxidants-11-01627-s001.zip]

Archive with 1 entries (1 files):
- antioxidants-1813650-supplementary.pdf
